# Supplementary material for: The toxicity of the methylimidazolium ionic liquids, with a focus on M8OI and hepatic effects
Source: Food Chem Toxicol. 2020 Feb;136:111069. doi: 10.1016/j.fct.2019.111069 (PMC6996134; doi:10.1016/j.fct.2019.111069)
Supplement: Application [file mmc1.xml]

<?xml version="1.0" encoding="utf-8" standalone="no"?>
<data>
  <datasets>
    <author>m.c.wright@ncl.ac.uk</author>
    <type>0</type>
    <dataset>
      <value>4</value>
      <reason>Data will be made available on request</reason>
      <comments />
    </dataset>
  </datasets>
</data>
